# Supplementary material for: Prevalence and Clinicopathological Characteristics of Moderate and High-Penetrance Genes in Non-BRCA1/2 Breast Cancer High-Risk Spanish Families
Source: J Pers Med. 2021 Jun 12;11(6):548. doi: 10.3390/jpm11060548 (PMC8231620; doi:10.3390/jpm11060548)
Supplement: Supplementary file 1 [file jpm-11-00548-s001.zip]

Archive with 1 entries (1 files):
- jpm-1218134-supplementary.pdf
